# Supplementary material for: Scutellaria lateriflora Extract Supplementation Provides Resilience to Age-Related Phenotypes in Drosophila melanogaster
Source: Int J Mol Sci. 2026 Jan 1;27(1):461. doi: 10.3390/ijms27010461 (PMC12786168; doi:10.3390/ijms27010461)
Supplement: Supplementary file 1 [file ijms-27-00461-s001.zip › ijms-4035315-supplementary.xlsx]

## Sheet: Supplementary Table S1
		Supplementary Table S1. Ordinary 2-way ANOVA analysis of Phototaxis data
			Source of Variation	% of total variation	P value	P value summary		Source of Variation	% of total variation	P value	P value summary
		1mg/mL SLE males	Interaction	0.5831	0.2124	ns	1mg/mL SLE females	Interaction	0.06582	0.6523	ns
			Age	22.72	< 0.0001	****		Age	22.38	< 0.0001	****
			Treatment	3.296	0.0033	**		Treatment	2.512	0.0058	**
		2.5mg/mL SLE males	Interaction	0.1012	0.6216	ns	2.5mg/mL SLE females	Interaction	5.899e-06	0.9968	ns
			Age	19.81	< 0.0001	****		Age	14.83	< 0.0001	****
			Treatment	2.293	0.0196	*		Treatment	0.3775	0.3116	ns
		5mg/mL SLE males	Interaction	1.089	0.1019	ns	5mg/mL SLE females	Interaction	1.248	0.0523	ns
			Age	25.5	< 0.0001	****		Age	24.6	< 0.0001	****
			Treatment	0.4903	0.2714	ns		Treatment	0.03149	0.7569	ns
		1mg/mL SLAq males	Interaction	0.127	0.2997	ns	1mg/mL SLAq females	Interaction	0.2974	0.1055	ns
			Age	22.13	< 0.0001	****		Age	24.67	< 0.0001	****
			Treatment	1.58	0.0003	***		Treatment	0.9128	0.0046	**
		2.5mg/mL SLAq males	Interaction	0.5275	0.0143	*	2.5mg/mL SLAq females	Interaction	0.8408	0.0016	**
			Age	20.59	< 0.0001	****		Age	33.61	< 0.0001	****
			Treatment	0.6604	0.0062	**		Treatment	0.1966	0.126	ns
		Baicalin males	Interaction	0.8521	0.0048	**	Baicalin females	Interaction	0.4172	0.0759	ns
			Age	32.55	< 0.0001	****		Age	24.56	< 0.0001	****
			Treatment	1.302	0.0005	***		Treatment	0.3756	0.092	ns
		Wogon males	Interaction	0.005544	0.8463	ns	Wogon females	Interaction	0.3828	0.1414	ns
			Age	21.23	< 0.0001	****		Age	20.27	< 0.0001	****
			Treatment	0.04989	0.561	ns		Treatment	0.3161	0.1814	ns
		AS mix males	Interaction	0.2411	0.2073	ns	AS mix females	Interaction	0.152	0.3299	ns
			Age	19.91	< 0.0001	****		Age	27.41	< 0.0001	****
			Treatment	0.4378	0.0895	ns		Treatment	1.035	0.0113	*
		* p < 0.05, ** p < 0.01, *** p < 0.001, **** p < 0.0001

## Sheet: Supplementary Table S2
	Supplementary Table S2. Ordinary 2-way ANOVA analysis of 6 week old SLE versus SLAq phototaxis data
		Source of Variation	% of total variation	P value	P value summary		Source of Variation	% of total variation	P value	P value summary
	1mg/mL SLE SLAq males	Interaction	0.351	0.2114	ns	1mg/mL SLE SLAq females	Interaction	0.02122	0.7569	ns
		SLE versus SLAq	1.272	0.0176	*		SLE versus SLAq	0.05517	0.6177	ns
		Treatment	6.981	< 0.0001	****		Treatment	3.925	< 0.0001	****
	2.5mg/mL SLE SLAq males	Interaction	0.05344	0.5779	ns	2.5mg/mL SLE SLAq females	Interaction	0.2059	0.3029	ns
		SLE versus SLAq	7.37	< 0.0001	****		SLE versus SLAq	3.83	< 0.0001	****
		Treatment	3.097	< 0.0001	****		Treatment	1.497	0.0056	**
	* p < 0.05, ** p < 0.01, *** p < 0.001, **** p < 0.0001

## Sheet: Supplementary Table S3
		1mg/mL Males				1mg/mL Males					1mg/mL Females				1mg/mL Females
		N per BR	Control	SLE			Control	SLE			N per BR	Control	SLE			Control	SLE
		BR1	17	15		Median lifespan	57	61			BR1	21	23		Median lifespan	61	61
		BR2	19	18							BR2	17	19
		BR3	16	16							BR3	23	20
		Total N	52	49							Total N	61	62
		2.5mg/mL Males				2.5mg/mL Males					2.5mg/mL Females				2.5mg/mL Females
		N per BR	Control	SLE			Control	SLE			N per BR	Control	SLE			Control	SLE
		BR1	16	17		Median lifespan	54	57			BR1	21	19		Median lifespan	64	57
		BR2	18	19							BR2	18	19
		BR3	17	16							BR3	23	23
		Total N	51	52							Total N	62	61
		5mg/mL Males				5mg/mL Males					5mg/mL Females				5mg/mL Females
		N per BR	Control	SLE			Control	SLE			N per BR	Control	SLE			Control	SLE
		BR1	20	18		Median lifespan	57	50			BR1	19	20		Median lifespan	61	51.5
		BR2	20	19							BR2	18	20
		BR3	16	16							BR3	18	22
		Total N	56	53							Total N	55	62
		1mg/mL Males				1mg/mL Males					1mg/mL Females				1mg/mL Females
		N per BR	Control	SLAq			Control	SLAq			N per BR	Control	SLAq			Control	SLAq
		BR1	67	70		Median lifespan	64	68			BR1	88	83		Median lifespan	68	68
		BR2	48	47							BR2	40	41
		BR3	44	49							BR3	41	39
		Total N	159	166							Total N	169	163
		2.5mg/mL Males				2.5mg/mL Males					2.5mg/mL Females				2.5mg/mL Females
		N per BR	Control	SLAq			Control	SLAq			N per BR	Control	SLAq			Control	SLAq
		BR1	73	71		Median lifespan	68	68			BR1	70	68		Median lifespan	71	68
		BR2	84	87							BR2	64	62
		BR3	67	66							BR3	69	66
		Total N	224	224							Total N	203	196
		Baicalin Males				Baicalin Males					Baicalin Females				Baicalin Females
		N per BR	Control	Baicalin			Control	Baicalin			N per BR	Control	Baicalin			Control	Baicalin
		BR1	66	66		Median lifespan	68	68			BR1	66	66		Median lifespan	75	68
		BR2	52	51							BR2	44	44
		BR3	41	41							BR3	36	38
		Total N	159	158							Total N	146	148
		Wogon Males				Wogon Males					Wogon Females				Wogon Females
		N per BR	Control	Wogon			Control	Wogon			N per BR	Control	Wogon			Control	Wogon
		BR1	44	46		Median lifespan	71	66			BR1	33	35		Median lifespan	71	68
		BR2	50	49							BR2	41	43
		BR3	41	37							BR3	36	36
		Total N	135	132							Total N	110	114
		AS Males				AS Males					AS Females				AS Females
		N per BR	Control	AS			Control	AS			N per BR	Control	AS			Control	AS
		BR1	45	45		Median lifespan	64	71			BR1	37	37		Median lifespan	71	75
		BR2	48	42							BR2	40	39
		BR3	38	37							BR3	35	35
		Total N	131	124							Total N	112	111
